# Supplementary material for: Biogenic Selenium Nanoparticles Functionalized with Natural Polymers or Phytochemicals for Targeted Disruption of Candida spp. Biofilms on Denture Materials: A Systematic Review
Source: J Funct Biomater. 2026 May 1;17(5):216. doi: 10.3390/jfb17050216 (PMC13207701; doi:10.3390/jfb17050216)
Supplement: Supplementary file 1 [file jfb-17-00216-s001.zip]

Archive with 1 entries (1 files):
- jfb-4233235-supplementary File S1.pdf
